# Supplementary material for: Primordial germ cells experience increasing physical confinement and DNA damage during migration in the mouse embryo
Source: Sci Adv. 2026 Mar 18;12(12):eaec7919. doi: 10.1126/sciadv.aec7919 (PMC12998503; doi:10.1126/sciadv.aec7919)
Supplement: Supplementary file 2 — Movies S1 to S7 [file sciadv.aec7919_movies_s1_to_s7.zip]

Archive with 7 entries (7 files):
- aec7919_movie_s1.mp4
- aec7919_movie_s2.mp4
- aec7919_movie_s3.mp4
- aec7919_movie_s4.mp4
- aec7919_movie_s5.mp4
- aec7919_movie_s6.mp4
- aec7919_movie_s7.mp4
